# Supplementary material for: Data on soil PH of Barddhaman district, India
Source: Data Brief. 2017 Apr 8;12:242–50. doi: 10.1016/j.dib.2017.03.046 (PMC5397573; doi:10.1016/j.dib.2017.03.046)
Supplement: Supplementary file 2 — Supplementary material [file mmc2.xlsx]

## Sheet: Sheet1
	SOIL PH DATA OF BARDDHAMAN DISTRICT
	Sl. No	Name of the Block/Municipality/Municipal Corporation	No. of Sample	Coordinate of the Sample Collection Point	PH Value	Average PH Value (Nearest Round Figure of 0.5 Interval)
	1	Kalna - I Block	1	23°13'34''N, 88°14'58''E	6.5	6
			2	23°11'11''N, 88°15'53''E	6
			3	23°15'42''N, 88°16'18''E	6
			4	23°12'58''N, 88°19'03''E	5.5
			5	23°16'59''N, 88°17'29''E	6
	2	Kalna - II Block	6	23°07'09''N, 88°17'29''E	6.5	6
			7	23°09'13''N, 88°14'53''E	6.5
			8	23°06'01''N, 88°15'19''E	5.5
			9	23°07'50''N, 88°21'20''E	6
			10	23°04'49''N, 88°20'44''E	5
	3	Purbasthali - I Block	11	23°23'00''N, 88°18'39''E	6.5	7
			12	23°21'42''N, 88°16'35''E	7.5
			13	23°18'51''N, 88°18'04''E	6.5
			14	23°18'18''N, 88°13'53''E	7
			15	23°19'25''N, 88°14'09''E	7
	4	Purbasthali - II Block	16	23°25'15''N, 88°17'20''E	8	7.5
			17	23°26'42''N, 88°13'54''E	7
			18	23°30'11''N, 88°14'40''E	7.5
			19	23°29'38''N, 88°17'49''E	7
			20	23°28'01''N, 88°17'03''E	8
	5	Katwa - I Block	21	23°35'45''N, 88°04'32''E	7.5	7
			22	23°34'12''N, 88°08'11''E	7.5
			23	23°33'28''N, 88°05'31''E	6.5
			24	23°27'30''N, 88°03'40''E	7
			25	23°31'35''N, 88°06'09''E	7
	6	Katwa - II Block	26	23°33'55''N, 88°12'23''E	5.5	5.5
			27	23°28'16''N, 88°06'15''E	5.5
			28	23°32'51''N, 88°15'00''E	5.5
			29	23°27'58''N, 88°11'41''E	5.5
			30	23°31'11''N, 88°09'43''E	6
	7	Ketugram - I Block	31	23°47'38''N, 87°58'19''E	7.5	7
			32	23°39'26''N, 87°58'36''E	7.5
			33	23°44'14''N, 88°00'15''E	6.5
			34	23°38'14''N, 87°57'37''E	7
			35	23°41'34''N, 87°54'51''E	6
	8	Ketugram - II Block	36	23°41'34''N, 88°01'39''E	6.5	7
			37	23°41'51''N, 88°07'37''E	6.5
			38	23°37'52''N, 88°01'50''E	6.5
			39	23°40'04''N, 88°04'55''E	8
			40	23°40'03''N, 88°04'52''E	7
	9	Mongolkote Block	41	23°31'57''N, 87°56'44''E	7	6.5
			42	23°28'58''N, 87°51'32''E	6.5
			43	23°29'13''N, 88°00'44''E	6.5
			44	23°30'30''N, 87°46'40''E	6.5
			45	23°29'11''N, 87°55'28''E	6.5
	10	Galsi - I Block	46	23°19'55''N, 87°39'20''E	6	6
			47	23°21'48''N, 87°33'20''E	5.5
			48	23°16'54''N, 87°36'53''E	6
			49	23°21'05''N, 87°30'14''E	6
			50	23°19'34''N, 87°35'14''E	6.5
	11	Galsi - II Block	51	23°18'20''N, 87°43'12''E	7	7
			52	23°13'06''N, 87°40'17''E	7
			53	23°16'07''N, 87°46'33''E	7
			54	23°13'29''N, 87°44'28''E	7
			55	23°15'58''N, 87°42'08''E	7.5
	12	Khandaghosh Block	56	23°08'57''N, 87°41'34''E	8.5	7.5
			57	23°04'40''N, 87°46'55''E	8
			58	23°08'23''N, 87°48'26''E	7
			59	22°59'41''N, 87°46'19''E	7
			60	23°07'33''N, 87°44'11''E	7.5
	13	Raina - I Block	61	23°06'30''N, 87°52'49''E	6	6
			62	23°02'55''N, 87°50'25''E	7
			63	23°03'31''N, 87°56'24''E	6
			64	22°58'59''N, 87°51'53''E	5.5
			65	23°03'09''N, 87°53'22''E	5.5
	14	Raina - II Block	66	22°57'01''N, 87°47'53''E	5.5	6
			67	22°56'44''N, 87°55'34''E	6.5
			68	22°54'40''N, 87°49'11''E	7
			69	22°53'45''N, 87°55'18''E	5.5
			70	22°54'45''N, 87°52'14''E	5.5
	15	Jamalpur Block	71	23°03'46''N, 88°00'19''E	6.5	6.5
			72	22°57'39''N, 87°59'24''E	7
			73	23°01'42''N, 88°05'45''E	6.5
			74	22°54'48''N, 87°59'33''E	6
			75	23°00'29''N, 88°01'31''E	6
	16	Memary - I Block	76	23°06'49''N, 88°00'54''E	6	6
			77	23°06'09''N, 88°07'02''E	6
			78	23°07'30''N, 88°05'40''E	5.5
			79	23°02'44''N, 88°08'23''E	5.5
			80	23°08'13''N, 87°41'32''E	7
	17	Memary - II Block	81	23°15'51''N, 88°05'23''E	6	6
			82	23°13'53''N, 88°11'02''E	7
			83	23°10'32''N, 88°04'15''E	6.5
			84	23°10'31''N, 88°10'56''E	6
			85	23°12'18''N, 88°08'02''E	5.5
	18	Manteswar Block	86	23°15'36''N, 88°08'48''E	4.5	4.5
			87	23°24'03''N, 88°06'00''E	4.5
			88	23°19'07''N, 88°10'35''E	5
			89	23°25'01''N, 88°10'47''E	5
			90	23°20'14''N, 88°05'18''E	4.5
	19	Bhatar Block	91	23°24'45''N, 87°48'04''E	6	6
			92	23°20'59''N, 87°58'56''E	5.5
			93	23°21'24''N, 87°50'04''E	5
			94	23°19'00''N, 87°53'59''E	6.5
			95	23°25'10''N, 87°55'17''E	7
	20	Burdwan - I Block	96	23°17'43''N, 87°48'20''E	7	6.5
			97	23°15'25''N, 87°56'15''E	6.5
			98	23°15'13''N, 87°49'10''E	7
			99	23°16'57''N, 88°00'12''E	6
			100	23°16'00''N, 87°53'51''E	6
	21	Burdwan - II Block	101	23°13'52''N, 87°58'37''E	5	5
			102	23°11'41''N, 87°57'01''E	5
			103	23°14'25''N, 88°02'26''E	4.5
			104	23°10'58''N, 88°00'12''E	4.5
			105	23°12'41''N, 87°59'17''E	5
	22	Ausgram - I Block	106	23°31'21''N, 87°42'42''E	6.5	6.5
			107	23°25'23''N, 87°42'18''E	6
			108	23°29'20''N, 87°38'04''E	6
			109	23°22'08''N, 87°43'29''E	7
			110	23°27'07''N, 87°40'28''E	7
	23	Ausgram - II Block	111	23°33'26''N, 87°38'42''E	6	6.5
			112	23°26'29''N, 87°32'30''E	7.5
			113	23°31'32''N, 87°34'49''E	7
			114	23°25'08''N, 87°36'39''E	6
			115	23°30'22''N, 87°31'10''E	6.5
	24	Kanksa Block	116	23°33'30''N, 87°23'18''E	6.5	6.5
			117	23°27'57''N, 87°22'44''E	6.5
			118	23°32'35''N, 87°27'24''E	7
			119	23°25'59''N, 87°26'26''E	7
			120	23°30'20''N, 87°25'58''E	6.5
	25	Durgapur-Faridpur Block	121	23°40'53''N, 87°19'56''E	6	6.5
			122	23°37'26''N, 87°18'00''E	6.5
			123	23°38'08''N, 87°21'35''E	7
			124	23°35'18''N, 87°15'27''E	6.5
			125	23°35'25''N, 87°21'07''E	6
	26	Andal Block	126	23°37'01''N, 87°13'54''E	7	6
			127	23°35'53''N, 87°13'24''E	6.5
			128	23°36'00''N, 87°12'09''E	6
			129	23°33'37''N, 87°12'27''E	6
			130	23°34'45''N, 87°09'43''E	5.5
	27	Pandabeswar Block	131	23°42'37''N, 87°13'56''E	6.5	6
			132	23°40'28''N, 87°16'47''E	6.5
			133	23°38'31''N, 87°13'01''E	6
			134	23°40'24''N, 87°16'26''E	6
			135	23°40'03''N, 87°12'44''E	6
	28	Jamuria Block	136	23°46'30''N, 87°04'14''E	5	5.5
			137	23°41'25''N, 87°09'07''E	5
			138	23°43'19''N, 87°07'54''E	5.5
			139	23°38'29''N, 87°09'28''E	6
			140	23°41'50''N, 87°11'15''E	5.5
	29	Raniganj Block	141	23°37'27''N, 87°02'21''E	6	5.5
			142	23°34'26''N, 87°07'54''E	6
			143	23°37'14''N, 87°03'47''E	5
			144	23°35'06''N, 87°06'32''E	5.5
			145	23°36'31''N, 87°04'49''E	5.5
	30	Barabani Block	146	23°48'20''N, 86°58'15''E	4.5	5.5
			147	23°43'45''N, 87°00'54''E	5.5
			148	23°47'19''N, 87°01'37''E	5.5
			149	23°43'52''N, 86°58'18''E	6
			150	23°46'29''N, 86°59'25''E	5.5
	31	Salanpur Block	151	23°50'05''N, 86°53'36''E	4.5	5
			152	23°45'24''N, 86°54'51''E	4.5
			153	23°48'31''N, 86°54'53''E	5.5
			154	23°43'59''N, 86°53'44''E	5
			155	23°46'53''N, 86°51'37''E	5
	32	Durgapur Municipality Corporation	156	23°33'26''N, 87°20'11''E	6	6
			157	23°31'31''N, 87°15'36''E	6
			158	23°32'08''N, 87°20'46''E	5.5
			159	23°29'02''N, 87°18'52''E	5.5
			160	23°29'01''N, 87°19'35''E	6
	33	Asansol Municipality Corporation	161	23°42'06''N, 87°03'58''E	5	5.5
			162	23°41'58''N, 86°53'32''E	5
			163	23°39'14''N, 87°00'14''E	5.5
			164	23°42'58''N, 86°49'49''E	5.5
			165	23°38'51''N, 86°55'58''E	6
	34	Kalna Muicipality	166	23°10'32''N, 88°21'01''E	6.5	6
			167	23°09'32''N, 88°21'36''E	6.5
			168	23°09'55''N, 88°21'41''E	6
			169	23°09'46''N, 88°21'05''E	6
			170	23°09'35''N, 88°22'01''E	6
	35	Katwa Muicipality	171	23°45'46''N, 87°41'32''E	7	6.5
			172	23°45'46''N, 87°41'32''E	7
			173	23°45'46''N, 87°41'32''E	6
			174	23°45'46''N, 87°41'32''E	6.5
			175	23°45'46''N, 87°41'32''E	6
	36	Dainhat Muicipality	176	23°45'46''N, 87°41'32''E	7	6
			177	23°45'46''N, 87°41'32''E	5.5
			178	23°45'46''N, 87°41'32''E	6
			179	23°45'46''N, 87°41'32''E	6
			180	23°45'46''N, 87°41'32''E	6.5
	37	Barddhaman Muicipality	181	23°45'46''N, 87°41'32''E	5.5	6.5
			182	23°45'46''N, 87°41'32''E	6.5
			183	23°45'46''N, 87°41'32''E	7
			184	23°45'46''N, 87°41'32''E	6.5
			185	23°45'46''N, 87°41'32''E	6.5
	38	Memari Muicipality	186	23°45'46''N, 87°41'32''E	6	6
			187	23°45'46''N, 87°41'32''E	6
			188	23°45'46''N, 87°41'32''E	6.5
			189	23°45'46''N, 87°41'32''E	6.5
			190	23°45'46''N, 87°41'32''E	6
	39	Guskara Muicipality	191	23°45'46''N, 87°41'32''E	7	6.5
			192	23°45'46''N, 87°41'32''E	7
			193	23°45'46''N, 87°41'32''E	6
			194	23°45'46''N, 87°41'32''E	6.5
			195	23°45'46''N, 87°41'32''E	6.5
